# Supplementary material for: Clinical whole-genome sequencing in severe early-onset epilepsy reveals new genes and improves molecular diagnosis
Source: Hum Mol Genet. 2014 Jan 25;23(12):3200–11. doi: 10.1093/hmg/ddu030 (PMC4030775; doi:10.1093/hmg/ddu030)
Supplement: Supplementary Data [file supp_ddu030_ddu030supp_table3.xls]

## Sheet: Oxford_MIPs_details_for_arm_rem
Supplementary Table 3
Gene	MIP_name	>mip_pick_count	rank_score	chr	ext_probe_start	ext_probe_stop	ext_probe_sequence	ext_copy_count	lig_probe_start	lig_probe_stop	lig_probe_sequence	lig_copy_count	mip_target_start_position	mip_target_stop_position	mip_target_sequence	feature_start_position	feature_stop_position	probe_strand
CSNK1G1	CSNK1G1 _1564	1564	5	15	64464052	64464070	TCCAATGAGAAATGGCAGG	1	64464183	64464203	ACCTGGAGCACAAGGAACATT	1	64464071	64464182	AGCTGCAGGTACAATTGAGTCAGAGTCCCCAGGGCCTGAGGACTCCTGGGAGGCACTGGTCACTTGTGGCGCTGAGCAGTCTTCTTCCTTTTCCTCTTAAAGAAACAGCAGC	64464125	64464189	+
CSNK1G1	CSNK1G1 _1565	1565	5	15	64464292	64464307	GGGTGGTCCCTATGGG	3	64464156	64464179	GCTGTTTCTTTAAGAGGAAAAGGA	2	64464180	64464291	TGGGTGCTAGGGGGAAAATTCCACCCCTGCAGTAAGCAGAAGCAGGCAGAAGTCTGCTGGAAGCTGCAGGCCTCCCGCACTGACTTGCAATGTTCCTTGTGCTCCAGGTGCT	64464125	64464189	-
CSNK1G1	CSNK1G1 _1566	1566	5	15	64472523	64472540	AGCCCCCTTGAAAGATGT	1	64472653	64472674	CCTGAAACAGAAAGACAGAAGT	1	64472541	64472652	ACGTACTTAGCTTCCTCCACTACCTCCACCTCGGCATGAGCTGTGATTGGTGCATTGGAGTGGGCTCCCGTGGGATCATCAACATTCAGCTCTCCATTGGTTGAGCTAACCA	64472542	64472658	+
CSNK1G1	CSNK1G1 _1567	1567	5	15	64472756	64472772	TCCCTTAACCCAGGAAA	2	64472621	64472643	CAACCAATGGAGAGCTGAATGTT	1	64472644	64472755	ACAAACATTCCAGACACTGCCTGTTTAGCGACCCTGTCTGGCGCTGGCAAGAGATTTCTGTTGCCATGGTGCCTGTCACACACTTCTGTCTTTCTGTTTCAGGTGGTTAGCT	64472542	64472658	-
CSNK1G1	CSNK1G1 _1568	1568	5	15	64495251	64495268	TGTCTGAAAGAATGGAGG	1	64495381	64495402	GGAGTAGGCTAGAAAAATGAAA	1	64495269	64495380	ATCAACACATACCTGATTTCGAAGAGGCTGCTGTTGTGATGGCCGATCCCTATGTGTGTGGCTTTCTCGAGTTATTGCAGATGCACCAGAATCTACGTGAACTGACCCTACT	64495276	64495393	+
CSNK1G1	CSNK1G1 _1569	1569	5	15	64495492	64495508	TGCTCTTGGTAGCTGAA	1	64495357	64495379	GTAGGGTCAGTTCACGTAGATTC	1	64495380	64495491	AATAATTACTACTACTCTATTAGAATTAGAATCATTCTGTCCTTTGCATATGCATCAAGTTGGACCTGTTTCCCCCATTTGACTTTTTGTTTCATTTTTCTAGCCTACTCCA	64495276	64495393	-
CSNK1G1	CSNK1G1 _1570	1570	5	15	64496586	64496602	GGTTGGAGAAAGGAGGT	4	64496715	64496737	CCGTAAATACTCATAATCAGGTT	1	64496603	64496714	AATGAGGTTAAAAAAAAAAAAAAAAAAGGATACTTACAATAGGTCTCCCAACCCAATCATAGGCATAGTCAAAGGTGTAGCCTTTCTTTTCAAAGAGGTCTGTGAAGAGGGT	64496635	64496793	+
CSNK1G1	CSNK1G1 _1571	1571	5	15	64496826	64496845	AACTGCTATGGAAAGCATTC	1	64496694	64496713	CCCTCTTCACAGACCTCTTT	1	64496714	64496825	AGCTAATGAGCAGGGCCTTTCATCTCTTTCCTAACAGAGGAGATGGCAACCTACCTTCGATATGTCAGGCGACTGGACTTCTTTGAAAAACCTGATTATGAGTATTTACGGA	64496635	64496793	-
CSNK1G1	CSNK1G1 _1572	1572	5	15	64497018	64497035	TAGTTTCAAAGCTCAGTC	2	64497148	64497169	CCTGTAGAGAGTAAAGAGAGAA	1	64497036	64497147	ACACTGGAATGTCTTTTTAGCATCCCACCTGGAAAGTTCTCACAGAGAGCTTCAATGGGAGTATTCCTTTTGGTGTCACCAATTTTTTGATATCTCTCTTTTAATGTGTCAG	64497059	64497153	+
CSNK1G1	CSNK1G1 _1573	1573	5	15	64497242	64497258	CCAACAAATACTGCGAA	1	64497107	64497129	GATATCAAAAAATTGGTGACACC	1	64497130	64497241	TTTGAGTGAAACAACCATTGTGTCCAAAAACATATTGAATCTCCCATGTTTAGGCCCTCTTTTAAAGTAACTTTCTCTCTTTACTCTCTACAGGCTGACACATTAAAAGAGA	64497059	64497153	-
CSNK1G1	CSNK1G1 _1575	1575	5	15	64499812	64499830	ACTGCAAACATAATGTGTG	1	64499679	64499699	GAAAGTGTTCAGTGGAGGGCT	1	64499700	64499811	ATCTGTCTTCCCTTTTAGAGCAAAGCCGGAGAGATGATTTGGAAGCCCTAGGCCATATGTTCATGTATTTCCTTCGAGGCAGCCTCCCCTGGCAAGGACTCAAGGTATCCTT	64499703	64499798	-
CSNK1G1	CSNK1G1 _1574	1574	5	15	64499681	64499697	CCCTCCACTGAACACTT	1	64499810	64499832	ATCACACATTATGTTTGCAGTTA	1	64499698	64499809	TCAAGGATACCTTGAGTCCTTGCCAGGGGAGGCTGCCTCGAAGGAAATACATGAACATATGGCCTAGGGCTTCCAAATCATCTCTCCGGCTTTGCTCTAAAAGGGAAGACAG	64499703	64499798	+
CSNK1G1	CSNK1G1 _1576	1576	5	15	64506061	64506078	CCCTTTCATGGAACAGAA	3	64506191	64506212	CCTTGGCCAGTCCAAAGTCTAT	1	64506079	64506190	AAAAACACACCTTTGCCAAGATGCGTGTTGATAGACATATATCTTGCAGTTCCAGTTAAACTTTTGTGTTCCCTATAAGGTATGTGTTTTTTGGTTTCGGGGTCAATGTATT	64506084	64506328	+
CSNK1G1	CSNK1G1 _1577	1577	5	15	64506302	64506319	CTCGAATGGAATACGTGC	1	64506168	64506189	ATACATTGACCCCGAAACCAAA	1	64506190	64506301	ACTCAAAGAACCTCATTTACCGAGATGTCAAGCCAGAGAACTTCCTGATTGGTCGACAAGGCAATAAGAAAGAGCATGTTATACACATTATAGACTTTGGACTGGCCAAGGA	64506084	64506328	-
CSNK1G1	CSNK1G1 _1578	1578	5	15	64506268	64506284	GGCTTGACATCTCGGTA	1	64506397	64506419	CCAGACCAAGGTTTTAATTATTG	1	64506285	64506396	AATGAGGTTCTTTGAGTGCACGTATTCCATTCGAGAAAGCTGAAAGAGAAACAAATGATAGAAAGACTGTAAAGAAGTATATCAGGAAAATACATCAAAACAGTTTCTTTAG	64506084	64506328	+
CSNK1G1	CSNK1G1 _1579	1579	5	15	64508719	64508737	GGAACCAGCTTATTCTCTT	1	64508850	64508870	CCAGCACCATGGCATTATATT	1	64508738	64508849	CTAGAAGAGCAATTCCAACTTACCAGCTGGATGGCTATCATTAACACCGTCTTCAAAGTAAATGTTCGGTCACAGAGGTCAAACAAGTCCTCCAAGCTAGGGCCAAGGAGCT	64508756	64508917	+
CSNK1G1	CSNK1G1 _1580	1580	5	15	64508958	64508977	CTGTTATCTCATATTTTGGC	1	64508826	64508845	CCTTGGCCCTAGCTTGGAGG	1	64508846	64508957	TTTTGTGTCTCCCACTGTATACCCCCATTTCCCCTCTGCTTTCAGGTGAAGGTCTCCCACAGGTGTATTACTTTGGACCATGTGGGAAATATAATGCCATGGTGCTGGAGCT	64508756	64508917	-
CSNK1G1	CSNK1G1 _1582	1582	3	15	64543817	64543834	TGGAAAAATCCCATTTGT	1	64543683	64543704	CAAGTCTTTTCTCTCCACTTAC	1	64543705	64543816	TTAAATCTGATCACAGTTTTTCTTTTTGGATTTCAGGAACCAATAAAATCACGTGCTCCACAGCTTCATTTAGAGTACAGATTTTATAAACAGCTTGGCAGTGCAGGTAAGT	64543706	64543785	-
CSNK1G1	CSNK1G1 _1581	1581	3	15	64543687	64543704	GTGGAGAGAAAAGACTTG	1	64543817	64543838	ACAAATGGGATTTTTCCATTCT	1	64543705	64543816	ACTTACCTGCACTGCCAAGCTGTTTATAAAATCTGTACTCTAAATGAAGCTGTGGAGCACGTGATTTTATTGGTTCCTGAAATCCAAAAAGAAAAACTGTGATCAGATTTAA	64543706	64543785	+
CSNK1G1	CSNK1G1 _1584	1584	-1	15	64551505	64551520	TGACCCTGTAAGCTAA	3	64551369	64551392	GAATCTGTTTGTGGTAATTAATGT	1	64551393	64551504	TATTTTGCTTTGCTTTTCCCAGAATAAATGTCACTAAAACATATACATTCTGCTTTCCTCTTAGGTAAAAATCTCTACACCAATGAATATGTAGCAATCAAACTGGTGAGTA	64551395	64551445	-
CSNK1G1	CSNK1G1 _1583	1583	5	15	64551357	64551373	GGGAGCACCAAAACATT	1	64551486	64551508	GGAAAAGCAAAGCAAAATATTAG	1	64551374	64551485	AATTACCACAAACAGATTCTACTCACCAGTTTGATTGCTACATATTCATTGGTGTAGAGATTTTTACCTAAGAGGAAAGCAGAATGTATATGTTTTAGTGACATTTATTCTG	64551395	64551445	+
CSNK1G1	CSNK1G1 _1585	1585	5	15	64592476	64592495	TATTGTTGTTAGTAGAAGTC	1	64592608	64592627	AGCCAGATGGTCGAGAGCAG	1	64592496	64592607	ACTGACATAACCAAGTGCTTACCTAATCTGAGCTCTCCGAAGTTCCCACATCCTATCTTCTTGCCAACCCTGAAGTTGGGTCCCACCATAAGAACCCCAGAGGACGATGAGG	64592513	64592703	+
CSNK1G1	CSNK1G1 _1586	1586	5	15	64592713	64592731	GCTGTACTATAGGAGACTC	1	64592580	64592600	GTCCTCTGGGGTTCTTATGGT	1	64592601	64592712	TGTCCTGTAGGATCATGGACCATCCTAGTAGGGAAAAGGATGAAAGACAACGGACAACTAAACCCATGGCACAAAGGAGTGCACACTGCTCTCGACCATCTGGCTCCTCATC	64592513	64592703	-
PIGQ	PIGQ_1587	1587	5	16	624052	624069	CTCTTCTCTTCCAGCCTC	2	624182	624203	GCACTTTCCCTTCATCCCCATC	1	624070	624181	CCGGCATGGTGCTCAAGGCCTTCTTCCCCACGTGCTGCGTCTCGACGGACAGCGGGCTGCTGGTGGGACGGTGGGTGCCGGAGCAGAGCAGCGCCGTGGTCCTGGCGGTCCT	624070	624768	+
PIGQ	PIGQ_1588	1588	-1	16	624293	624312	AGCGGCCCAGGCTCTCCTCG	1	624161	624180	GGACCGCCAGGACCACGGCG	1	624181	624292	GGCTCCTGCCGGCAGTGGCACCAGGTGCCCAGCACGGCCACGCCCACCTGGCTGGCCTGCCGCACCTGGGCCAGGAGCTGCTTGACCTGGATGGGGATGAAGGGAAAGTGCA	624070	624768	-
PIGQ	PIGQ_1590	1590	3	16	624466	624482	CACCTGGCGCTGGTCAT	1	624331	624353	CCAGGGCTCATGGGGGAAGACAG	1	624354	624465	AGAAGATGAGCATGACCTGGTCCTCACCAGGGGCACCGGGGGCAGTGGGCGCTTGCCGGTGGGTGGCCTCGCAGCTCCAGAACGTGCCGCCTCTCTCCCGGCACAGCCGCAG	624070	624768	-
PIGQ	PIGQ_1589	1589	-1	16	624272	624291	GTGCCACTGCCGGCAGGAGC	1	624404	624423	CCACCGGCAAGCGCCCACTG	1	624292	624403	CCGAGGAGAGCCTGGGCCGCTTCCTGGAGAGCCTGGGTGCTGTCTTCCCCCATGAGCCCTGGCTGCGGCTGTGCCGGGAGAGAGGCGGCACGTTCTGGAGCTGCGAGGCCAC	624070	624768	+
PIGQ	PIGQ_1591	1591	3	16	624446	624464	CCAGGTCATGCTCATCTTC	1	624577	624597	CGGTAGCACGCAGTGAGGTGC	1	624465	624576	TATGACCAGCGCCAGGTGTTGCTGTCACAGCTACACCTGCCCACCGTCCTGCCCGACCGCCAGGCTGGAGCCACCACTGCCAGCACGGGGGGCCTGGCTGCCGTCTTCGACA	624070	624768	+
PIGQ	PIGQ_1592	1592	-1	16	624688	624705	GTCCCGAGGCTCGCCTGG	1	624554	624575	GTCGAAGACGGCAGCCAGGCCC	1	624576	624687	CCAGCTCCGCGAGGATGCTGGCCTCCACGCCCTCCGACTGCCAGTGGCTCAGCCGCACGGGGCCCTCATCAAAGCGGTCACTGCGGAAGAGCACCTCACTGCGTGCTACCGT	624070	624768	-
PIGQ	PIGQ_1593	1593	3	16	624664	624679	AGGCCAGCATCCTCGC	2	624792	624815	AAGAGTGGGGTCCCATGAGTGCTG	1	624680	624791	GGAGCTGGCCAGGCGAGCCTCGGGACCCATTTGCCTGCTGTTGGCCAGCCTGCTGTCGCTGGTCTCAGCTGTCAGTGCCTGCCGGTAGGTGTCCCGGGACAGGCAGGTGGCA	624070	624768	+
PIGQ	PIGQ_1594	1594	3	16	625782	625798	GGACGGTGGGAGGAGGA	2	625911	625933	GGAGCACCTCACGCTAATCTTCA	1	625799	625910	TCTGGAGAGGGACACATCACTCCTCTCCACTCCCACGCAGAGTGTTCAAGCTCTGGCCCCTGTCCTTCCTCGGGAGCAAACTCTCCACGTGCGAACAGCTCCGGCACCGGCT	625834	625975	+
PIGQ	PIGQ_1595	1595	3	16	626013	626030	GATGGAGAAGGGGCCAGA	1	625879	625900	GGAGCTGTTCGCACGTGGAGAG	1	625901	626012	GGGCACGCACCCAGCCCTGCAGAGACCAGGGCAGGCCCACACCTCATCAGCTGGGCAGGGTTCTCCGCCTTCCGTGTACTGAAGATTAGCGTGAGGTGCTCCAGCCGGTGCC	625834	625975	-
PIGQ	PIGQ_1596	1596	-1	16	626112	626127	CCGGGCCGGACCTCCC	2	626240	626263	GTTCCTGTGGCTGACGTGAGTGGA	1	626128	626239	TTCCAGGAAGGCCAACACGGTGGCCTCTGTGCTGCTGGACGTGGCCCTGGGCCTCATGCTGCTGTCCTGGCTCCACGGGAGAAGCCGCATCGGGCATCTGGCCGACGCCCTC	626129	626259	+
PIGQ	PIGQ_1597	1597	-1	16	626330	626345	GGGGCGGTGGCTCTGG	3	626194	626217	ATGCGGCTTCTCCCGTGGAGCCAG	1	626218	626329	CCCGGGAAGGCTCTGCTGCCCAGGAGGGGTCCCCACGCCCACCCGGGACACCGGGCTCCACCCCAGTCCACTCACGTCAGCCACAGGAACGAGGGCGTCGGCCAGATGCCCG	626129	626259	-
PIGQ	PIGQ_1598	1598	5	16	628308	628325	AAAGAGCCTGGGGAGATG	1	628438	628459	CAAGATGAACCGTGCACTGGAC	1	628326	628437	CAGGTGCTGAGCCTGGCTGCCCCCGCCCCAGCGTGGCCCCTGTGTCCCTGCAGCACGTGGCCGAGGAGCTCCAGCATCTGCTGCAGTGGCTGATGGGTGCTCCCGCCGGGCT	628374	628510	+
PIGQ	PIGQ_1599	1599	3	16	628544	628562	CCTACCCTCTTCAGCAAGC	1	628411	628431	GCGGGAGCACCCATCAGCCAC	1	628432	628543	TCTGGGGTCCCTGGGGCCCCCGCCTGCCCTGCACTCACTGATCCACAGGTGGATGTGGTAGAGGAAGAAGCGGCCCAGCACCTGGTCCAGTGCACGGTTCATCTTGAGCCCG	628374	628510	-
PIGQ	PIGQ_1601	1601	3	16	628949	628965	GGTGGGGAGGGGGAAGC	6	628814	628836	CCCACGTGCCAAAGGATGTGCTC	1	628837	628948	CCACGCCCACCTGGCTCCATAGACGTAAAAGCAGTAGATGTGGAAGGTGAGGAGGGCGATAATGTCCGAGAGGAGGGACAGGGCCACCGTCAGGCCCAGGCAGGCCGAGAGG	628780	628943	-
PIGQ	PIGQ_1600	1600	3	16	628764	628779	GGGCCTACCCCACCCT	2	628892	628915	GCCCTCCTCACCTTCCACATCTAC	1	628780	628891	GCCAGGCTACATCCACCTCATGTCCCCCTTCGTGGAGCACATCCTTTGGCACGTGGGCCTCTCGGCCTGCCTGGGCCTGACGGTGGCCCTGTCCCTCCTCTCGGACATTATC	628780	628943	+
PIGQ	PIGQ_1602	1602	-1	16	629048	629063	CGACAGCACTGCGTCC	1	629176	629199	ACCAGGTATGGGGCAGGGTTCGTG	1	629064	629175	TGTAGGCTGTACTGCCTGAAGATCCATGGCCTGTCCTCACTGTGGCGTCTGTTCCGGGGGAAGAAGTGGAACGTTCTGCGCCAGCGCGTGGACTCCTGTTCCTATGACCTGG	629064	629185	+
PIGQ	PIGQ_1603	1603	3	16	629281	629297	GGCCTCAGCTGCAGGAC	1	629146	629168	ATAGGAACAGGAGTCCACGCGCT	1	629169	629280	GGGAGCAGGCTGCCCCCTTGTGGTGCCCAAGCACCGCGCTGGCCCAGCGGGCACAGGCCGGAGGCAGTCAGCCCCTCCAGCCACGAACCCTGCCCCATACCTGGTCCAGGTC	629064	629185	-
PIGQ	PIGQ_1604	1604	3	16	630116	630131	CACAGTGCTGGGCCGT	2	630244	630267	ACTACCTGGTGTTCACCCTGGTGA	1	630132	630243	CCCTGGGCGCGGGGTCCTGCTGATGCCCGGTGTGCTGGCCCCTCCCTACAGCTGTTCATCGGGACTCTGCTCTTCACCATCCTGCTCTTCCTCCTGCCTACCACAGCCCTGT	630178	630268	+
PIGQ	PIGQ_1605	1605	3	16	630345	630360	GAGACAGCCCGCCCCA	2	630209	630232	GTAGGCAGGAGGAAGAGCAGGATG	1	630233	630344	CAGCTGACTGCTCCCAGGCAGCGCTGGCAGAAGCCACACAGAGCACTGCAGCCAGGCCCAGCCTGTGGGTGCTCAGCTCACCAGGGTGAACACCAGGTAGTACAGGGCTGTG	630178	630268	-
PIGQ	PIGQ_1606	1606	3	16	630832	630850	CGGTCCTAAATGCTCCTCT	1	630963	630983	AGGCTGGCGGGTAAGTGCTGC	1	630851	630962	GCCACAGCTCCGGCTCCTGGTGGTCGCCGTGCAGGGCCTGATCCATCTGCTCGTGGACCTCATCAACTCCCTGCCGCTGTACTCACTGGGTCTTCGGCTCTGCCGGCCCTAC	630853	630977	+
PIGQ	PIGQ_1607	1607	3	16	631063	631079	TCCAGGCTGGAGGCACA	2	630928	630950	GAGCCGAAGACCCAGTGAGTACA	1	630951	631062	GTGGCCCATGCTGTCCTTGCTTCTGCAGGGCCCACAGGTGTGGTTCCCCTCCACCTACCCAGGGCCAGCTGCCCAATACGCAGCACTTACCCGCCAGCCTGTAGGGCCGGCA	630853	630977	-
PIGQ	PIGQ_1609	1609	-1	16	632336	632351	GGGGCAGCAGCGTAGG	2	632200	632223	GAGGGGACGCGTGGGGGCTGGCCC	1	632224	632335	GGCGTCCTGGCCACAAGGGGCCTCACCTGCATCAGGAGGCGGAGGGGCCTGCCGGCCTCGTGCCGGAGGACACGGAACTTCACGCCAGCTGCAAGGATAGCAAGCGGCTGAC	632243	632314	-
PIGQ	PIGQ_1608	1608	-1	16	632207	632222	CCCCCACGCGTCCCCT	2	632335	632358	CCCTACGCTGCTGCCCCTGTTCTG	1	632223	632334	CGTCAGCCGCTTGCTATCCTTGCAGCTGGCGTGAAGTTCCGTGTCCTCCGGCACGAGGCCGGCAGGCCCCTCCGCCTCCTGATGCAGGTGAGGCCCCTTGTGGCCAGGACGC	632243	632314	+
PIGQ	PIGQ_1610	1610	3	16	632861	632877	ACCGCTGCCCTTGTCCT	1	632990	633012	GGAGCTCATCTACCCCTGGAGGC	1	632878	632989	TCCAGATAAACCCACTGCCCTACAGCCGCGTGGTGCACACCTACCGCCTCCCCAGCTGTGGCTGCCACCCCAAGCACTCCTGGGGCGCCCTGTGCCGCAAGCTGTTCCTTGG	632878	633639	+
PIGQ	PIGQ_1611	1611	-1	16	633101	633118	GCGCCAGCTGAGCTGGTG	1	632967	632988	CAAGGAACAGCTTGCGGCACAG	1	632989	633100	CCACCCTGGCAGAGCAGATGGCTGGCTGTGGCCGTGTGGTGGTGCCAGGCGAGCCAGCAGTTCCCTCAGTCCTGCTTGTCCCCTCTCTGCCTCCAGGGGTAGATGAGCTCCC	632878	633639	-
PIGQ	PIGQ_1612	1612	3	16	633072	633089	ACAGCCAGCCATCTGCTC	1	633202	633223	GAGTGAGCAGATGTGGGGGTGG	1	633090	633201	TGCCAGGGTGGCACCAGCTCAGCTGGCGCATGTCCTGTGCTTTGTGGACGCTGCTGTGTGCTCCTGAACACGGCAGGCCCTGCTATCACACCTTGGGCTTGGAGGTCATTGG	632878	633639	+
PIGQ	PIGQ_1613	1613	5	16	633313	633330	TCTGGACACCTGGGGTTG	1	633179	633200	CAATGACCTCCAAGCCCAAGGT	1	633201	633312	CTGTGCTCGCCACCATGGTGACCGCAGCAGGTGGGAAGCGGGTCCCAAGGCAGGCAGTGCCAGTGATGGAGTGCGGCCAGCCTGGCTGGCCACCCCCACATCTGCTCACTCC	632878	633639	-
PIGQ	PIGQ_1614	1614	3	16	633245	633262	CATCACTGGCACTGCCTG	1	633375	633396	GTCCACCACAGCAGCCCCAGGT	1	633263	633374	CCTTGGGACCCGCTTCCCACCTGCTGCGGTCACCATGGTGGCGAGCACAGCAACCCCAGGTGTCCAGAGCACTGCCCCATGCCCACCCTGTGTACCCAGGTCCAGAGGGTCC	632878	633639	+
PIGQ	PIGQ_1616	1616	3	16	633402	633418	GCTGGTCTCCCTGGGGG	1	633531	633553	GATTGAAGCAGTCGCTGACCCCC	1	633419	633530	CTCCCCAGTGGCTCTGCCCTGGCTGTGGGGGTGGAGGGACCTTGCCAGGATGAACCCCCCAGTCCCAGGCACCCTCTAGCTCCCTCAGCCGAACAGCACCCTGCATCTGGGG	632878	633639	+
PIGQ	PIGQ_1617	1617	5	16	633625	633643	ATGGTTTCTTCACAAAGCG	1	633492	633512	GTTCGGCTGAGGGAGCTAGAG	1	633513	633624	ACCTCTCCAGGGAACATCCGCAAATAAACCCCGTGTGGTTCAGGGAGTGAGGGCCCGGGCCCGCTGGGGACGGGGGTCAGCGACTGCTTCAATCCCCCAGATGCAGGGTGCT	632878	633639	-
PIGQ	PIGQ_1618	1618	5	16	633594	633612	GGGTTTATTTGCGGATGTT	1	633725	633745	ACCTATTCGTCCACGGTGCCC	1	633613	633724	CCCTGGAGAGGTCGCTTTGTGAAGAAACCATCAGCAGGCTGTGAGCATCGCCAGGCTGCTGTGGGGGCGGGAGCAGCCTCAGTGTCAAGGGCCCGCCCACTGACCCAGCCGT	632878	633639	+
CBL	CBL_1022	1022	3	11	119077075	119077090	TCGCAGTCGAGCCGAG	1	119077203	119077226	ATTGGGCTCATGAAGGACGCCTTC	1	119077091	119077202	CCGGCGGACCCGCCTGGGCTCCGACCCTGCCCAGGCCATGGCCGGCAACGTGAAGAAGAGCTCTGGGGCCGGGGGCGGCAGCGGCTCCGGGGGCTCGGGTTCGGGTGGCCTG	119077123	119077327	+
CBL	CBL_1023	1023	3	11	119077311	119077330	CCTTTCACCTTGTCCATGAG	1	119077179	119077198	CCACCCGAACCCGAGCCCCC	1	119077199	119077310	CTTCCAGCACTTCTCCACCATCTTCTTGTCCACCGTCCCCGGCGGGTGGGGGCTGAGGTGGTGGTGGTGGTGGTGGTGCGGCTGGAAGGCGTCCTTCATGAGCCCAATCAGG	119077123	119077327	-
CBL	CBL_1024	1024	5	11	119077282	119077301	ACAAGAAGATGGTGGAGAAG	1	119077414	119077433	GGGACGGGTCTGGTGAAGCC	1	119077302	119077413	TGCTGGAAGCTCATGGACAAGGTGAAAGGCCGGCTGAGCGCCCGCTGTTGCAGGGTGGGCGTGGGCGGAGGGCCGCGGGGAGGGGAACGAGCGGACGGAGGAAGCGGGGGAG	119077123	119077327	+
CBL	CBL_1025	1025	5	11	119103134	119103152	GCCCTTCTTTTTCATTTGT	1	119103265	119103285	ATATGAGGGGAAGATGGAGAC	1	119103153	119103264	TGCAGGTGGTGCGGTTGTGTCAGAACCCAAAGCTGGCGCTAAAGAATAGCCCACCTTATATCTTAGACCTGCTACCAGATACCTACCAGCATCTCCGTACTATCTTGTCAAG	119103153	119103410	+
CBL	CBL_1026	1026	5	11	119103374	119103392	TCTCCTCATACATTCTTTC	1	119103241	119103261	GACAAGATAGTACGGAGATGC	1	119103262	119103373	TTTTCCCTCCTTGAAGAGGCTTATGGTTTGCTTAGTTTTCTTCATCAAATTCTCCATAAACACCCTAAAATACTCATTTTCTCCAAGTGTCTCCATCTTCCCCTCATATCTT	119103153	119103410	-
CBL	CBL_1027	1027	5	11	119103319	119103337	GGAGAATTTGATGAAGAAA	1	119103450	119103470	GCCTGAATGGGTAACACATAG	1	119103338	119103449	ACTAAGCAAACCATAAGCCTCTTCAAGGAGGGAAAAGAAAGAATGTATGAGGAGAATTCTCAGCCTAGGTAATGGAGAAATACTACACAAATAATTATGCAGGTCTGTGACT	119103153	119103410	+
CBL	CBL_1029	1029	3	11	119142614	119142633	CTTTAGTTTTTCATAGTTCA	1	119142482	119142501	CCTTTTAGTTCTGCCAGCAT	1	119142502	119142613	AATTCATTATTCTGAGACTTACTTTTCCCCAAAAGCTTTTCTCCAAAATTCCGCAGCATCTGCTTTAGTAATCCGAAATGTGTCTCCCTGAAAGAGTCCACTTGGAAAGATT	119142440	119142596	-
CBL	CBL_1028	1028	5	11	119142420	119142439	ATTATTGCATTCTGATCATT	1	119142552	119142571	CAGATGCTGCGGAATTTTGG	1	119142440	119142551	TGTAGGCGAAACCTAACCAAACTGTCCCTCATCTTCAGCCACATGCTGGCAGAACTAAAAGGAATCTTTCCAAGTGGACTCTTTCAGGGAGACACATTTCGGATTACTAAAG	119142440	119142596	+
CBL	CBL_1030	1030	3	11	119144532	119144551	TATCTCTGTTATTTCACTTT	1	119144664	119144683	CCACTATTGATCTGACCTGC	1	119144552	119144663	ATGCCTCCTCTCCACCCCCTCCCCAGGACAATAGTCCCTTGGAAGAGCTTTCGACAGGCTCTACATGAAGTGCATCCCATCAGTTCTGGGCTGGAGGCCATGGCTCTGAAAT	119144573	119144739	+
CBL	CBL_1031	1031	5	11	119144761	119144779	CCGAAGTAGCAGTAACCAG	1	119144628	119144648	CCTCCAGCCCAGAACTGATGG	1	119144649	119144760	TTTAGTCAACTTTTTTAGTGTCCTACCTGAAAGAGTCGGGTAAAGATGTCAAATTCAAAAACCGAAATATAATCATTGCAGGTCAGATCAATAGTGGATTTCAGAGCCATGG	119144573	119144739	-
CBL	CBL_1032	1032	5	11	119145504	119145521	CTGACCTGAATAGTCTGT	1	119145634	119145655	GCTCCAGAAATTCATTCACAAA	1	119145522	119145633	GATTGATCTTGTTTCTTTAGCCCTGGTCCTCTTTGCTCAGGAATTGGAACAGCCTTGCTGTAACTCATCCTGGCTACATGGCTTTTTTGACGTATGACGAAGTGAAAGCTCG	119145537	119145668	+
CBL	CBL_1033	1033	5	11	119145744	119145763	CTATTGCGAAACTAATTAAG	1	119145612	119145631	AGCTTTCACTTCGTCATACG	1	119145632	119145743	GTCATGTTTCTTCTATACTAGCAGAAGTCTCAAGATAACGAAATTCAGAAGAATAAATCTCTTTGCGTCATTGAACTGACCTGCCAGGTTTGTGAATGAATTTCTGGAGCCG	119145537	119145668	-
CBL	CBL_1034	1034	5	11	119146682	119146700	AGCTTCTGTTTATGTCTGT	1	119146813	119146833	CAAGCACTGATTGATGGCTTC	1	119146701	119146812	TCATAGTTATATCTTCCGGCTGAGCTGTACTCGTCTGGGTCAGTGGGCTATTGGGTATGTTACTGCTGATGGGAACATTCTCCAGACAATCCCTCACAATAAACCTCTCTTC	119146702	119146849	+
CBL	CBL_1035	1035	5	11	119146924	119146941	CTGCAGTTTAAGAAACCT	2	119146790	119146811	AAGAGAGGTTTATTGTGAGGGA	1	119146812	119146923	GGAATAAAGTCATTAATGATGAGGTTGGACAGCCCCTAAGTTCCCAGACTCTAACAGATGGTATGCAGTAGGTACTCACAAGCCTTCCCTGAAGCCATCAATCAGTGCTTGG	119146702	119146849	-
CBL	CBL_1036	1036	5	11	119148420	119148438	CTGGCAAATTGGCTTAAAT	1	119148551	119148571	CCAGGTGAGTTTTGTTTCACA	1	119148439	119148550	AAAACCCAGGGTTGGTTACTCTTTACAGCTATTTGTTTCCTGATGGACGAAATCAGAATCCTGATCTGACTGGCTTATGTGAACCAACTCCCCAAGACCATATCAAAGTGAC	119148462	119148559	+
CBL	CBL_1037	1037	5	11	119148661	119148679	ACATACACACAAATTCACT	2	119148528	119148548	CACTTTGATATGGTCTTGGGG	1	119148549	119148660	AATCTAGTCAATGGGTTCCAATGAATTCAATTATGCTGTCAGTTCTATAAAGAATATACTAAAGCTTGTGTCCAGTGATATGGTTATCATGTGAAACAAAACTCACCTGGGT	119148462	119148559	-
CBL	CBL_1039	1039	5	11	119149035	119149053	CCAAGGTTATTACATAGCT	2	119148902	119148922	CATAGTTGGAATGTGGAGCCC	1	119148923	119149034	GAAAAAAGTCGCTGTTTAGATCCGTACCTGCCAGGATGTAAGACAGGATGTGCACATGAGGTGTCCACAGGGCTCAATCTTTACATCCTTATCATTTTCAGCACATATTTTA	119148871	119149012	-
CBL	CBL_1038	1038	5	11	119148828	119148847	TGCAGTTATTTATTCAACTA	1	119148960	119148979	GAGCCCTGTGGACACCTCAT	1	119148848	119148959	ATAGTCTTTTAATTTTTTTTAATCAAAGGAACAATATGAATTATACTGTGAGATGGGCTCCACATTCCAACTATGTAAAATATGTGCTGAAAATGATAAGGATGTAAAGATT	119148871	119149012	+
CBL	CBL_1040	1040	5	11	119149195	119149214	TTACTATCTTTTGCTTCTTC	1	119149327	119149346	AGGAGCAGAGGGAGCTCCCT	1	119149215	119149326	TGCAGGAATCAGAAGGTCAGGGCTGTCCTTTCTGCCGATGTGAAATTAAAGGTACTGAACCCATCGTGGTAGATCCGTTTGATCCTAGAGGGAGTGGCAGCCTGTTGAGGCA	119149215	119149428	+
CBL	CBL_1041	1041	5	11	119149437	119149456	GGATTTTGCCAGTCTCCTAA	1	119149305	119149324	CCTCAACAGGCTGCCACTCC	1	119149325	119149436	ACTGCCATCTTACCTTGGCACCAGCCAATTCCTTCATCATGAAGAGAGTATCATCAGCTCGTTCATCATCATCATCATCATAATTTGGGGAGGGAGCTCCCTCTGCTCCTTG	119149215	119149428	-
CBL	CBL_1042	1042	5	11	119155630	119155647	GCCATTTCCCCAAACGAA	1	119155760	119155781	CAGCGAGTATGTGTTCCCTCAA	1	119155648	119155759	AGTAATCTGTTAAATTTTTTATGTACCCTAGGTGGAACGGCCGCCTTCTCCATTCTCCATGGCCCCACAAGCTTCCCTTCCCCCGGTGCCACCACGACTTGACCTTCTGCCG	119155674	119155815	+
CBL	CBL_1043	1043	5	11	119155867	119155885	GTGAAAGCAAATCAGTAAA	1	119155734	119155754	GAAGGTCAAGTCGTGGTGGCA	1	119155755	119155866	AACCCACTAGTACACAGCAAAGAATCCAAAAACTGCAGTAATGGAAAATGCTTTACCTTAGAAGCAGTTCCAAGAGCAGAAGCACTTGAGGGAACACATACTCGCTGCGGCA	119155674	119155815	-
CBL	CBL_1044	1044	5	11	119155867	119155885	TTTACTGATTTGCTTTCAC	1	119155998	119156018	GGAGCAGAATCCCGACCTCAA	1	119155886	119155997	CCTGCTTCCACAGGCTGCTTCTGGCTCCCTTCATAAAGACAAACCATTGCCAGTACCTCCCACACTTCGAGATCTTCCACCACCACCGCCTCCAGACCGGCCATATTCTGTT	119155894	119156281	+
CBL	CBL_1045	1045	5	11	119156084	119156100	AGTCTCCAAGGCGGCTA	1	119155949	119155971	GTGGTGGTGGAAGATCTCGAAGT	1	119155972	119156083	GAGGGGACAGGGGGCAGTTTGTCTCTGGAGGGACAGTCGCCTGGTGTACAAGGCAAGGGGCGTCTTTGAGGTCGGGATTCTGCTCCAACAGAATATGGCCGGTCTGGAGGCG	119155894	119156281	-
CBL	CBL_1046	1046	5	11	119156037	119156053	ACACCAGGCGACTGTCC	1	119156166	119156188	GGAAGAGAATTAACCAACCGGCA	1	119156054	119156165	CTCCAGAGACAAACTGCCCCCTGTCCCCTCTAGCCGCCTTGGAGACTCATGGCTGCCCCGGCCAATCCCCAAAGTACCAGTATCTGCCCCAAGTTCCAGTGATCCCTGGACA	119155894	119156281	+
CBL	CBL_1047	1047	5	11	119156270	119156289	AATTAAGACTCACCATGGAG	1	119156138	119156157	GATCACTGGAACTTGGGGCA	1	119156158	119156269	GTATCCAGACTGAACGTGCTTCCGAGCCTAGGCACATCTGGTCTGGGCTCCATTTGTGAGGGCAATGAAAATGGAAGTGAGTGCCGGTTGGTTAATTCTCTTCCTGTCCAGG	119155894	119156281	-
CBL	CBL_1048	1048	5	11	119156219	119156235	GGAGCCCAGACCAGATG	1	119156348	119156370	GTAATCCCAGCAATTTGGGAGGC	3268	119156236	119156347	TGCCTAGGCTCGGAAGCACGTTCAGTCTGGATACCTCCATGGTGAGTCTTAATTTTGAAACTATCTAACCTGTTAAGAAATATGTGTGGGCCAGGCACAGTGGCTCATGTCT	119155894	119156281	+
CBL	CBL_1049	1049	5	11	119158521	119158540	GGTAAGAAAGTTGTTTTTCA	1	119158653	119158672	CCAGGTAAGTCTGCTAAAGC	1	119158541	119158652	ACACTTTTCTTTACTTTCCAGAGTATGAATAGCAGCCCATTAGTAGGTCCAGAGTGTGACCACCCCAAAATCAAACCTTCCTCATCTGCCAATGCCATTTATTCTCTGGCTG	119158557	119158661	+
CBL	CBL_1050	1050	5	11	119158763	119158779	TCTACATGGTGCAGAGA	3	119158628	119158650	GCCAGAGAATAAATGGCATTGGC	1	119158651	119158762	TTTTTATTTTCTTTTTTACACTTTTCTGGGTTTTCTCAATTTTCTGCAAGTAAGCTTTTTACAAGTAACAACTCCACTGTACAAAATATAGCTTTAGCAGACTTACCTGGCA	119158557	119158661	-
CBL	CBL_1051	1051	5	11	119167585	119167604	GGTTTGTTACTTCTTTTTCT	1	119167717	119167736	GGCCTTTGGATACATCCCAG	1	119167605	119167716	ATTTTTTATTCTTCATCTTCCAGACCTCTTCCTGTGCCAAAACTGCCACCTGGGGAGCAATGTGAGGGTGAAGAGGACACAGAGTACATGACTCCCTCTTCCAGGCCTCTAC	119167623	119167749	+
CBL	CBL_1052	1052	5	11	119167819	119167837	TAACAGTATGTGCAGGTAG	1	119167686	119167706	GGAAGAGGGAGTCATGTACTC	1	119167707	119167818	CAAGCCAAGCAGGTGAAGGGTGTCAATTACCCACATAAAGGTATAGGGCCCAAAAAGGGTTGTTGTGAACCTACCGTGAACTCTGGGATGTATCCAAAGGCCGTAGAGGCCT	119167623	119167749	-
CBL	CBL_1054	1054	5	11	119168200	119168218	TTTTAAAGTAGCAGAATGG	1	119168067	119168087	CAGAAGGAAAGTGCCATAATG	1	119168088	119168199	CAACTTACCAAAGGTGCTGCTCTCGGTGATAGATGGCGCCTGGGACTGAATATTATACATTGCTTCATACGTACAGCTATCAATCTGCTGGTCGCAATCACATGCTCTGAAC	119168089	119168196	-
CBL	CBL_1053	1053	5	11	119168071	119168087	ATGGCACTTTCCTTCTG	3	119168200	119168222	CCATTCTGCTACTTTAAAAATCA	1	119168088	119168199	GTTCAGAGCATGTGATTGCGACCAGCAGATTGATAGCTGTACGTATGAAGCAATGTATAATATTCAGTCCCAGGCGCCATCTATCACCGAGAGCAGCACCTTTGGTAAGTTG	119168089	119168196	+
CBL	CBL_1055	1055	5	11	119169043	119169062	GATAACATCACTCATTTTTC	1	119169175	119169194	CGCCGAACTCTCTCAGATAT	1	119169063	119169174	TCCAGGTGAAGGGAATTTGGCCGCAGCCCATGCCAACACTGGTCCCGAGGAGTCAGAAAATGAGGATGATGGGTATGATGTCCCAAAGCCACCTGTGCCGGCCGTGCTGGCC	119169063	119169255	+
CBL	CBL_1056	1056	5	11	119169273	119169291	ACTGCCATTCAGGACAAAC	1	119169140	119169160	GCACAGGTGGCTTTGGGACAT	1	119169161	119169272	CCAAAGTAGTCTGGAGACTCACTTGTTGTAGGATCACCATCCAGAGACAACCAGCCAAAGGAGGAGCTGGCATTAGAGATATCTGAGAGAGTTCGGCGGGCCAGCACGGCCG	119169063	119169255	-
CBL	CBL_1057	1057	5	11	119170165	119170184	TCCCCAGATTTGCAAATATT	1	119170297	119170316	GGTAGTGGTCCTGCCGCCTC	1	119170185	119170296	TTCTTTCCTATTTCTTCTAGATGTCACTGAAGGTTCCCAAGTTCCCGAGAGGCCTCCAAAACCATTCCCGCGGAGAATCAACTCTGAACGGAAAGCTGGCAGCTGTCAGCAA	119170200	119170496	+
CBL	CBL_1058	1058	5	11	119170393	119170410	AATGACCAAAGCTTTCTG	1	119170259	119170280	GCTTTCCGTTCAGAGTTGATTC	1	119170281	119170392	GATGTCCTGGTAGGAGTACCCCTGACTCATGAGGTTCTCGATCTCACTGGAGAGCTGAGGTGAGGCGGTGGCAGCAGAGGCGGCAGGACCACTACCTTGCTGACAGCTGCCA	119170200	119170496	-
CBL	CBL_1059	1059	5	11	119170372	119170390	GGGTACTCCTACCAGGACA	1	119170503	119170523	CCTGCTGCAGGTTTAGAGGAC	1	119170391	119170502	TCCAGAAAGCTTTGGTCATTGCCCAGAACAACATCGAGATGGCCAAAAACATCCTCCGGGAATTTGTTTCCATTTCTTCTCCTGCCCATGTAGCTACCTAGCACACCATCTC	119170200	119170496	+
